# Supplementary material for: Proteomic Analysis of Irradiation with Millimeter Waves on Soybean Growth under Flooding Conditions
Source: Int J Mol Sci. 2020 Jan 12;21(2):486. doi: 10.3390/ijms21020486 (PMC7013696; doi:10.3390/ijms21020486)
Supplement: Supplementary file 1 [file ijms-21-00486-s001.zip]

Archive with 2 entries (2 files):
- rev Supplemental_Figures.docx
- rev Supplemental_Tables.docx
